# Supplementary material for: Prospective associations between major depressive disorder, generalized anxiety disorder, fibromyalgia, and myalgic encephalomyelitis/chronic fatigue syndrome
Source: Psychol Med. 2025 Aug 11;55:e232. doi: 10.1017/S0033291725100603 (PMC12370297; doi:10.1017/S0033291725100603)
Supplement: Thomas et al. supplementary material 2 — Thomas et al. supplementary material [file S0033291725100603sup002.xlsx]

## Sheet: Table S1
Table S1. Standardized Loadings and Thresholds with 95% Confidence Intervals from Common Factor Models with Inequality by Sex
	Wave 2				Wave 3
	Female STD Loading	Male STD Loading	Female Threshold	Male Threshold	Female STD Loading	Male STD Loading	Female Threshold	Male Threshold
MDD
1. Consistently depressed	0.9 [0.9,0.9]	0.91 [0.91,0.91]	3.89 [3.86,3.92]	4.36 [4.32,4.39]	0.92 [0.92,0.92]	0.93 [ ]	4.53 [4.52,4.55]	5.04 [ ]
2. Much less interested in most things	0.91 [0.91,0.92]	0.9 [0.9,0.9]	3.91 [3.88,3.95]	3.73 [3.65,3.82]	0.92 [ ]	0.92 [ ]	4.08 [ ]	4.24 [4.18,4.29]
3. Appetite noticeably changed	0.6 [0.59,0.61]	0.54 [ ]	1.56 [1.54,1.57]	1.71 [ ]	0.6 [0.6,0.6]	0.56 [0.52,0.59]	1.49 [1.49,1.49]	1.69 [1.63,1.75]
4. Trouble sleeping nearly every night	0.62 [0.61,0.64]	0.64 [ ]	0.8 [0.78,0.82]	1.21 [ ]	0.61 [0.61,0.61]	0.67 [ ]	0.74 [0.74,0.74]	1.25 [1.22,1.29]
5. Move slowly OR feel restless	0.78 [0.77,0.78]	0.78 [0.78,0.78]	2.47 [2.44,2.49]	2.71 [2.7,2.73]	0.78 [0.78,0.78]	0.78 [0.75,0.81]	2.57 [2.57,2.58]	2.76 [2.61,2.91]
6. Tired	0.83 [0.83,0.84]	0.83 [ ]	1.91 [1.88,1.93]	2.38 [2.36,2.4]	0.85 [0.85,0.85]	0.87 [ ]	2.03 [2.03,2.03]	2.61 [2.58,2.64]
7. Feel worthless or guilty	0.86 [0.86,0.86]	0.87 [ ]	3.5 [ ]	4.02 [4,4.03]	0.95 [ ]	0.89 [ ]	6.05 [ ]	4.35 [ ]
8. Difficulty Concentrating	0.86 [0.85,0.86]	0.85 [ ]	2.64 [2.62,2.66]	2.92 [ ]	0.86 [0.86,0.86]	0.85 [0.84,0.86]	2.7 [2.69,2.7]	2.95 [ ]
9. Repeatedly consider self harm, feel suicidal	0.76 [ ]	0.76 [ ]	3.54 [ ]	3.52 [ ]	0.79 [ ]	0.82 [ ]	3.8 [ ]	4.07 [3.98,4.15]
GAD
1. Excessive, daily, and difficult to control	0.86 [0.86,0.87]	0.9 [0.9,0.9]	2.81 [2.77,2.84]	3.83 [3.79,3.88]	0.86 [0.86,0.86]	0.87 [ ]	2.82 [2.81,2.84]	3.33 [ ]
2. Restless	0.93 [0.93,0.93]	0.93 [0.93,0.93]	2.48 [2.45,2.5]	3.33 [3.28,3.37]	0.93 [0.93,0.93]	0.95 [ ]	2.53 [2.52,2.54]	3.85 [ ]
3. Tense	0.93 [0.93,0.93]	0.88 [0.88,0.89]	1.55 [1.53,1.57]	1.84 [1.82,1.87]	0.93 [ ]	0.93 [ ]	1.79 [1.79,1.79]	2.55 [ ]
4. Tired, weak or exhausted easily	0.83 [0.82,0.84]	0.82 [0.82,0.82]	1.06 [1.04,1.07]	1.54 [1.53,1.55]	0.83 [ ]	0.83 [ ]	1.06 [1.05,1.07]	1.55 [ ]
5. Difficulty concentrating	0.82 [0.82,0.82]	0.8 [0.8,0.8]	1.62 [1.59,1.65]	2.07 [2.04,2.09]	0.84 [0.84,0.85]	0.85 [ ]	1.75 [1.74,1.76]	2.29 [ ]
6. Irritable	0.83 [0.83,0.84]	0.77 [0.76,0.77]	1.52 [1.5,1.54]	1.61 [1.59,1.62]	0.84 [0.84,0.84]	0.85 [0.84,0.86]	1.64 [1.64,1.64]	2.05 [ ]
7. Difficulty sleeping	0.66 [0.66,0.67]	0.7 [ ]	0.51 [0.51,0.52]	1.06 [1.06,1.07]	0.68 [ ]	0.72 [0.71,0.73]	0.41 [0.41,0.42]	1.04 [ ]
ME/CFS
1. Fatigue for 6 or more months	0.59 [0.57,0.6]	0.6 [0.58,0.62]	0.13 [0.12,0.15]	0.29 [0.27,0.32]	0.62 [0.6,0.64]	0.62 [0.61,0.62]	0.1 [0.08,0.12]	0.24 [0.23,0.24]
2. Fatigue interferes with daily activities	0.87 [0.85,0.88]	0.87 [0.84,0.9]	2.24 [2.1,2.38]	2.77 [2.51,3.03]	0.87 [0.85,0.89]	0.91 [0.91,0.91]	2.24 [2.08,2.4]	3.23 [3.21,3.24]
3. Four or more additional symptomes	0.83 [0.81,0.84]	0.8 [0.77,0.82]	2.45 [2.33,2.56]	2.75 [2.59,2.9]	0.8 [0.78,0.82]	0.76 [0.76,0.76]	2.09 [2,2.19]	2.36 [2.35,2.37]
FM
1. Pain symptoms present for at least 3 months	0.65 [0.63,0.66]	0.65 [0.64,0.67]	0.07 [0.06,0.09]	0.38 [ ]	0.72 [0.7,0.73]	0.67 [0.65,0.69]	-0.03 [-0.05,-0.01]	0.3 [0.28,0.32]
2. WPI Score	0.94 [0.92,0.95]	0.92 [0.9,0.94]	M = -0.13 [-0.14,-0.12] ; Var = 0.1 [0.08,0.13]	M = -0.48 [ ]; Var = 0.12 [0.09,0.15]	0.94 [0.93,0.96]	0.94 [0.92,0.97]	M = -0.18 [-0.19,-0.17]; Var = 0.1 [0.07,0.12]	M = -0.5 [-0.52,-0.48]; Var = 0.09 [0.05,0.13]
3. SS Score	0.51 [0.5,0.53]	0.5 [0.49,0.51]	M = -0.26 [-0.27,-0.25]; Var = 0.37 [0.36,0.38]	M = -0.43 [ ]; Var = 0.34 [ ]	0.51 [0.5,0.53]	0.51 [0.49,0.53]	M = -0.34 [-0.35,-0.32]; Var = 0.39 [0.37,0.4]	M = -0.52 [-0.54,-0.5]; Var = 0.38 [0.36,0.4]
We indicate instances where the standard error of a parameter was returned as NA by reporting "[ ]" in place of the 95% confidence interval. Means and Variances, rather than Thresholds, are reported for the ordinal WPI Score and SS Score due to our approach to model identification for ordinal variables of fixing two thresholds and estimating the mean and variance. Abbreviations: MDD = Major Depre…

## Sheet: Table S2
Table S2. Model Comparisons, Measurement Invariance by Sex
Condition/Wave	Model	ep	-2LL	df	∆-2LL	Ddf	p	AIC
MDD Wave 2
	Unequal Threshold and Loading	36	337485	822418				337557
	Unequal Loading	27	338376	822427	891.283	9	<0.001	338430
	Equal Threshold and Loading	18	339178	822436	1692.97	18	<0.001	339214
MDD Wave 3
	Unequal Threshold and Loading	36	252497	628222				252569
	Unequal Loading	27	253158	628231	661.774	9	<0.001	253212
	Equal Threshold and Loading	18	253690	628240	1193.83	18	<0.001	253726
GAD Wave 2
	Unequal Threshold and Loading	28	453173	639660				453229
	Unequal Loading	21	454701	639667	1527.54	7	0	454743
	Equal Threshold and Loading	14	455104	639674	1930.85	14	0	455132
GAD Wave 3
	Unequal Threshold and Loading	28	336447	488892				336503
	Unequal Loading	21	338212	488899	1764.51	7	0	338254
	Equal Threshold and Loading	14	338443	488906	1995.64	14	0	338471
FM Wave 2
	Unequal Threshold and Loading	16	376785	267936				376817
	Unequal Loading	11	378757	267941	1972.43	5	<0.001	378779
	Equal Threshold and Loading	8	379311	267944	2526.42	8	<0.001	379327
FM Wave 3
	Unequal Threshold and Loading	16	240990	177595				241022
	Unequal Loading	11	242114	177600	1123.84	5	<0.001	242136
	Equal Threshold and Loading	8	242433	177603	1443.2	8	<0.001	242449
ME/CFS Wave 2
	Unequal Threshold and Loading	12	176077	239099				176101
	Unequal Loading	9	176268	239102	191.062	3	<0.001	176286
	Equal Threshold and Loading	6	176800	239105	722.86	6	<0.001	176812
ME/CFS Wave 3
	Unequal Threshold and Loading	12	123149	159940				123173
	Unequal Loading	9	123281	159943	132.562	3	<0.001	123299
	Equal Threshold and Loading	6	123675	159946	526.404	6	<0.001	123687
Abbreviations: MDD = Major Depressive Disorder, GAD = Generalized Anxiety Disorder, FM = Fibromyalgia, ME/CFS = Myalgic Encephalomyelitis/Chronic Fatigue Syndrome, ep = number of estimated parameters, -2LL = -2 x log-likelihood, delta-2LL = change in -2 x log-likelihood, delta-df = change in degrees of freedom, AIC = Akaike Information Criteria

## Sheet: Table S3
Table S3. Correlation between Factor Scores from Model Assuming Measurement Invariance and Model with Unequal Loadings by Sex
	Male Correlation	Female Correlation
MDD2	0.999747	0.999852
MDD3	0.999354	0.999633
GAD2	0.98945	0.991656
GAD3	0.993007	0.995082
FM2	0.999747	0.999846
FM3	0.999857	0.999885
ME/CFS2	0.999771	0.999927
ME/CFS3	0.893906	0.999838
Abbreviations: MDD = Major Depressive Disorder, GAD = Generalized Anxiety Disorder, FM = Fibromyalgia, ME/CFS = Myalgic Encephalomyelitis/Chronic Fatigue Syndrome

## Sheet: Table S4
Table S4. Standardized coefficient estimates from five models for the relationship between IDs and FDs over time
	Label		Model
	From	To	Fully Birectional	FD2 to ID3	ID2 to FD3	ID2 to ID3 &FD2 to FD3	Autoregression
Autoregressions
	MDD2	MDD3	0.23 [0.22,0.24]	0.21 [0.2,0.22]	0.27 [0.26,0.28]	0.25 [0.24,0.26]	0.29 [0.28,0.30]
	GAD2	GAD3	0.30 [0.29,0.32]	0.27 [0.26,0.28]	0.35 [0.35,0.36]	0.33 [0.32,0.34]	0.33 [0.32,0.34]
	FM2	FM3	0.43 [0.42,0.44]	0.46 [0.45,0.46]	0.41 [0.40,0.42]	0.44 [0.43,0.44]	0.45 [0.45,0.46]
	ME/CFS2	ME/CFS3	0.34 [0.33,0.35]	0.40 [0.39,0.41]	0.31 [0.30,0.31]	0.38 [0.37,0.39]	0.38 [0.38,0.39]
FD2 to FD3
	FM2	ME/CFS3	0.14 [0.13,0.15]	0.17 [0.16,0.18]	0.10 [0.09,0.11]	0.13 [0.13,0.14]	Fixed to 0
	ME/CFS2	FM3	0.11 [0.10,0.12]	0.15 [0.14,0.16]	0.09 [0.08,0.09]	0.14 [0.13,0.15]	Fixed to 0
ID2 to ID3
	MDD2	GAD3	0.10 [0.09,0.11]	0.07 [0.06,0.08]	0.14 [0.13,0.15]	0.12 [0.11,0.13]	Fixed to 0
	GAD2	MDD3	0.14 [0.13,0.15]	0.11 [0.10,0.12]	0.20 [0.19,0.21]	0.17 [0.16,0.18]	Fixed to 0
FD2 to ID3
	FM2	MDD3	0.10 [0.09,0.11]	0.11 [0.11,0.12]	Fixed to 0	Fixed to 0	Fixed to 0
	FM2	GAD3	0.11 [0.10,0.12]	0.12 [0.11,0.13]	Fixed to 0	Fixed to 0	Fixed to 0
	ME/CFS2	MDD3	0.09 [0.08,0.10]	0.11 [0.10,0.12]	Fixed to 0	Fixed to 0	Fixed to 0
	ME/CFS2	GAD3	0.07 [0.07,0.08]	0.10 [0.09,0.11]	Fixed to 0	Fixed to 0	Fixed to 0
ID2 to FD3
	MDD2	FM3	0.03 [0.02,0.04]	Fixed to 0	0.04 [0.03,0.05]	Fixed to 0	Fixed to 0
	GAD2	FM3	0.08 [0.06,0.09]	Fixed to 0	0.10 [0.08,0.11]	Fixed to 0	Fixed to 0
	MDD2	ME/CFS3	0.09 [0.08,0.10]	Fixed to 0	0.11 [0.10,0.12]	Fixed to 0	Fixed to 0
	GAD2	ME/CFS3	0.09 [0.08,0.10]	Fixed to 0	0.11 [0.10,0.12]	Fixed to 0	Fixed to 0
Covariances Wave 2
	MDD2	GAD2	0.65 [0.65,0.65]	0.65 [0.64,0.65]	0.65 [0.65,0.65]	0.65 [0.65,0.65]	0.65 [0.64,0.65]
	MDD2	FM2	0.33 [0.33,0.34]	0.33 [0.33,0.34]	0.33 [0.33,0.34]	0.34 [0.33,0.34]	0.33 [0.33,0.34]
	MDD2	ME/CFS2	0.44 [0.43,0.45]	0.44 [0.44,0.45]	0.44 [0.44,0.45]	0.45 [0.44,0.45]	0.44 [0.44,0.45]
	GAD2	FM2	0.35 [0.34,0.35]	0.35 [0.34,0.36]	0.35 [0.34,0.36]	0.35 [0.35,0.36]	0.35 [0.34,0.36]
	GAD2	ME/CFS2	0.45 [0.44,0.46]	0.45 [0.45,0.46]	0.45 [0.45,0.46]	0.46 [0.45,0.46]	0.45 [0.45,0.46]
	FM2	ME/CFS2	0.42 [0.41,0.42]	0.42 [0.41,0.42]	0.41 [0.41,0.42]	0.42 [0.41,0.42]	0.41 [0.41,0.42]
Covariances Wave 3
	MDD3	GAD3	0.42 [0.41,0.42]	0.43 [0.42,0.43]	0.43 [0.42,0.43]	0.45 [0.44,0.45]	0.49 [0.49,0.50]
	MDD3	FM3	0.15 [0.14,0.16]	0.16 [0.15,0.16]	0.16 [0.16,0.17]	0.17 [0.16,0.18]	0.21 [0.20,0.21]
	MDD3	ME/CFS3	0.25 [0.25,0.26]	0.26 [0.26,0.27]	0.27 [0.26,0.27]	0.28 [0.27,0.29]	0.32 [0.32,0.33]
	GAD3	FM3	0.15 [0.15,0.16]	0.16 [0.16,0.17]	0.17 [0.16,0.17]	0.17 [0.17,0.18]	0.21 [0.20,0.21]
	GAD3	ME/CFS3	0.25 [0.24,0.26]	0.26 [0.26,0.27]	0.26 [0.26,0.27]	0.28 [0.27,0.29]	0.32 [0.31,0.33]
	FM3	ME/CFS3	0.21 [0.20,0.22]	0.22 [0.21,0.22]	0.22 [0.21,0.23]	0.23 [0.23,0.24]	0.27 [0.26,0.27]
Residual Variances
	MDD2	MDD2	0.98 [0.98,0.98]	0.98 [0.98,0.98]	0.98 [0.98,0.98]	0.98 [0.98,0.98]	0.98 [0.97,0.98]
	GAD2	GAD2	0.95 [0.95,0.96]	0.95 [0.95,0.96]	0.95 [0.95,0.96]	0.95 [0.95,0.96]	0.95 [0.95,0.95]
	FM2	FM2	0.95 [0.95,0.96]	0.95 [0.95,0.96]	0.95 [0.95,0.96]	0.95 [0.95,0.95]	0.95 [0.95,0.95]
	ME/CFS2	ME/CFS2	0.99 [0.99,0.99]	0.99 [0.99,0.99]	0.99 [0.98,0.99]	0.99 [0.98,0.99]	0.98 [0.98,0.99]
	MDD3	MDD3	0.77 [0.76,0.78]	0.79 [0.78,0.79]	0.78 [0.78,0.79]	0.81 [0.81,0.82]	0.87 [0.86,0.87]
	GAD3	GAD3	0.70 [0.70,0.71]	0.72 [0.71,0.73]	0.71 [0.71,0.72]	0.74 [0.74,0.75]	0.80 [0.79,0.80]
	FM3	FM3	0.68 [0.67,0.68]	0.68 [0.68,0.69]	0.70 [0.69,0.70]	0.71 [0.70,0.72]	0.76 [0.75,0.76]
	ME/CFS3	ME/CFS3	0.73 [0.72,0.73]	0.74 [0.73,0.75]	0.75 [0.75,0.76]	0.78 [0.77,0.78]	0.83 [0.83,0.84]
Covariates
	Male	MDD2	-0.11 [-0.12,-0.11]	-0.12 [-0.12,-0.11]	-0.11 [-0.12,-0.10]	-0.12 [-0.12,-0.11]	-0.12 [-0.13,-0.12]
	Male	GAD2	-0.17 [-0.17,-0.16]	-0.17 [-0.18,-0.16]	-0.16 [-0.17,-0.16]	-0.17 [-0.18,-0.16]	-0.18 [-0.18,-0.17]
	Male	FM2	-0.21 [-0.22,-0.2]	-0.21 [-0.22,-0.20]	-0.22 [-0.23,-0.21]	-0.22 [-0.23,-0.21]	-0.22 [-0.23,-0.22]
	Male	ME/CFS2	-0.11 [-0.12,-0.11]	-0.11 [-0.12,-0.11]	-0.12 [-0.13,-0.11]	-0.12 [-0.13,-0.11]	-0.13 [-0.13,-0.12]
	Male	MDD3	-0.04 [-0.05,-0.04]	-0.05 [-0.06,-0.04]	-0.07 [-0.08,-0.06]	-0.08 [-0.09,-0.08]	-0.12 [-0.13,-0.11]
	Male	GAD3	-0.07 [-0.08,-0.06]	-0.08 [-0.08,-0.07]	-0.10 [-0.11,-0.09]	-0.11 [-0.12,-0.10]	-0.14 [-0.14,-0.13]
	Male	FM3	-0.07 [-0.08,-0.06]	-0.08 [-0.09,-0.07]	-0.08 [-0.09,-0.07]	-0.09 [-0.10,-0.08]	-0.11 [-0.12,-0.11]
	Male	ME/CFS3	-0.01 [-0.02,0.00]	-0.03 [-0.04,-0.02]	-0.03 [-0.03,-0.02]	-0.04 [-0.05,-0.04]	-0.09 [-0.10,-0.08]
	Birth Year	MDD2	0.09 [0.08,0.10]	0.09 [0.08,0.10]	0.09 [0.08,0.10]	0.09 [0.08,0.10]	0.09 [0.08,0.09]
	Birth Year	GAD2	0.13 [0.12,0.13]	0.13 [0.12,0.13]	0.13 [0.12,0.13]	0.13 [0.12,0.13]	0.12 [0.12,0.13]
	Birth Year	FM2	-0.04 [-0.05,-0.04]	-0.04 [-0.05,-0.04]	-0.05 [-0.05,-0.04]	-0.05 [-0.05,-0.04]	-0.05 [-0.05,-0.04]
	Birth Year	ME/CFS2	-0.01 [-0.02,0.00]	-0.01 [-0.02,0.00]	-0.01 [-0.02,-0.01]	-0.01 [-0.02,-0.01]	-0.01 [-0.02,-0.01]
	Birth Year	MDD3	0.11 [0.10,0.12]	0.12 [0.11,0.13]	0.10 [0.09,0.10]	0.10 [0.09,0.11]	0.12 [0.11,0.13]
	Birth Year	GAD3	0.18 [0.17,0.19]	0.19 [0.18,0.2]	0.17 [0.16,0.18]	0.17 [0.17,0.18]	0.19 [0.18,0.20]
	Birth Year	FM3	-0.01 [-0.02,0.00]	0.00 [-0.01,0.01]	-0.01 [-0.02,0.00]	0.00 [-0.01,0.01]	0.01 [0.00,0.02]
	Birth Year	ME/CFS3	0.06 [0.05,0.06]	0.07 [0.06,0.08]	0.05 [0.04,0.06]	0.07 [0.06,0.08]	0.07 [0.06,0.08]
	Male	Birth Year	-0.07 [-0.08,-0.06]	-0.07 [-0.08,-0.06]	-0.07 [-0.08,-0.06]	-0.07 [-0.08,-0.06]	-0.07 [-0.08,-0.06]
Abbreviations: MDD = Major Depressive Disorder, GAD = Generalized Anxiety Disorder, FM = Fibromyalgia, ME/CFS = Myalgic Encephalomyelitis/Chronic Fatigue Syndrome, FD = Functional Disorder, ID = Internalizing Disorder

## Sheet: Table S5
Table S5. Cross-lagged SEM Model Comparisons including Covariates
Model	chisq	df	SB Diff	p	pseudo-AIC
Bidirectional	23088.4	286			23228.4
MDD to FM	23249.2	287	105.789	<0.001	23387.2
FM to MDD	23000.2	287	134.185	<0.001	23138.2
Abbreviations: ep = number of estimated parameters, chisq = chi-squared, df = degrees of freedom, SB Diff = Satorra-Bentler adjusted Chi-Squared difference, pseudo-AIC = pseudo Akaike Information Criteria (sum of the chi-squared statistic and two-times the number of parameters), MDD = major depressive disorder, FM = fibromyalgia

## Sheet: Table S6
Variable 1	Variable 2	Tetrachoric Correlation	SE	Lower 95	Upper 95
	MDD WAVE 1
Missing at Wave 2	1. Consistently depressed	0.115747	0.00799262	0.100081	0.131412
	2. Much less interested in most things	0.132592	0.00769504	0.11751	0.147675
	3. Appetite noticeably changed	0.125698	0.00882401	0.108403	0.142993
	4. Trouble sleeping nearly every night	0.0573877	0.00697395	0.0437187	0.0710566
	5. Move slowly OR feel restless	0.0932859	0.00813155	0.0773481	0.109224
	6. Tired	0.119059	0.00697296	0.105392	0.132726
	7. Feel worthless or guilty	0.101275	0.0107425	0.0802192	0.12233
	8. Difficulty Concentrating	0.113544	0.00817597	0.0975196	0.129569
	9. Repeatedly consider self harm, feel suicidal	0.115274	0.0157475	0.0844091	0.146139
	GAD WAVE 1
	1. Excessive, daily, and difficult to control	0.103845	0.00715707	0.0898168	0.117873
	2. Restless	0.0870126	0.00699268	0.0733069	0.100718
	3. Tense	0.089067	0.00655256	0.076224	0.10191
	4. Tired, weak or exhausted easily	0.105661	0.00643266	0.0930533	0.118269
	5. Difficulty concentrating	0.0909331	0.00729672	0.0766315	0.105235
	6. Irritable	0.112061	0.00691352	0.0985101	0.125611
	7. Difficulty sleeping	0.0625895	0.0066901	0.0494769	0.0757021
Missing at Wave 3	MDD WAVE 2
	1. Consistently depressed	0.0771774	0.00940824	0.0587373	0.0956176
	2. Much less interested in most things	0.0987536	0.0085199	0.0820546	0.115453
	3. Appetite noticeably changed	0.118568	0.00720737	0.104442	0.132695
	4. Trouble sleeping nearly every night	0.0284766	0.00585354	0.0170037	0.0399496
	5. Move slowly OR feel restless	0.0659605	0.00862303	0.0490594	0.0828616
	6. Tired	0.0720285	0.00673897	0.0588201	0.0852368
	7. Feel worthless or guilty	0.0611238	0.0102862	0.0409628	0.0812847
	8. Difficulty Concentrating	0.0768284	0.00773336	0.0616711	0.0919858
	9. Repeatedly consider self harm, feel suicidal	0.0621215	0.0150538	0.0326161	0.0916269
	GAD WAVE 2
	1. Excessive, daily, and difficult to control	0.0531763	0.00809362	0.0373128	0.0690398
	2. Restless	0.0691233	0.00629785	0.0567795	0.0814671
	3. Tense	0.0546162	0.00572314	0.0433988	0.0658336
	4. Tired, weak or exhausted easily	0.0705412	0.00575511	0.0592612	0.0818213
	5. Difficulty concentrating	0.0606608	0.00638987	0.0481367	0.073185
	6. Irritable	0.0697539	0.00613509	0.0577291	0.0817787
	7. Difficulty sleeping	0.0136724	0.00556871	0.00275774	0.0245871
	FM WAVE 2
	1. Pain symptoms present for at least 3 months	0.0305036	0.00513242	0.020444	0.0405631
	2. WPI Score	0.0366736	0.00537326	0.026142	0.0472052
	3. SS Score	-0.0358102	0.00539388	-0.0463822	-0.0252382
	ME/CFS WAVE 2
	1. Fatigue for 6 or more months	0.0106453	0.00650592	-0.00210631	0.0233969
	2. Fatigue interferes with daily activities	0.090476	0.00699236	0.076771	0.104181
	3. Four or more additional symptomes	0.0860384	0.00809576	0.0701707	0.101906

## Sheet: Figure S1 - S8
Figure S1. CFS Wave 2 Measurement Model
	Duration Criteria = 1. Fatigue for 6 or more months Severity Criteria = 2. Fatigue interferes with daily activities Additional Dx Criteria = 3. Four or more additional symptoms Standard errors are presented in parantheses
Figure S2. CFS Wave 3 Measurement Model
	Duration Criteria = 1. Fatigue for 6 or more months Severity Criteria = 2. Fatigue interferes with daily activities Additional Dx Criteria = 3. Four or more additional symptoms Standard errors are presented in parantheses
Figure S3. FM Wave 2 Measurement Model
	Persisting Pain = 1. Pain symptoms present for at least 3 months WPI ordinal = 2. WPI Score SS Scale ordinal = 3. SS Score Standard errors are presented in parantheses
Figure S4. FM Wave 3 Measurement Model
	Persisting Pain = 1. Pain symptoms present for at least 3 months WPI ordinal = 2. WPI Score SS Scale ordinal = 3. SS Score Standard errors are presented in parantheses
Figure S5. GAD Wave 2 Measurement Model
	Symptom labels match their name in Table S1 Standard errors are presented in parantheses An error message related to model convergence is printed in red. RMSEA = Root Mean Square Error of Approximation CFI = Comparative Fit Index TLI = Tucker-Lewis Index
Figure S6. GAD Wave 3 Measurement Model
	Symptom labels match their name in Table S1 Standard errors are presented in parantheses. NAs are reported where optimization issues prevented estimation of standard errors for a parameter. An error message related to model convergence is printed in red. RMSEA = Root Mean Square Error of Approximation CFI = Comparative Fit Index TLI = Tucker-Lewis Index
Figure S7. MDD Wave 2 Measurement Model
	Symptom labels match their name in Table S1 Standard errors are presented in parantheses An error message related to model convergence is printed in red. RMSEA = Root Mean Square Error of Approximation CFI = Comparative Fit Index TLI = Tucker-Lewis Index
Figure S8. MDD Wave 3 Measurement Model
	Symptom labels match their name in Table S1 Standard errors are presented in parantheses. NAs are reported where optimization issues prevented estimation of standard errors for a parameter. An error message related to model convergence is printed in red. RMSEA = Root Mean Square Error of Approximation CFI = Comparative Fit Index TLI = Tucker-Lewis Index

## Sheet: Figure S9 - S12
Figure S9. Bidirectional Cross-lagged SEM Including Covariates.
	Coefficient estimates from the Bidirectional analysis of MDD and FM fit by diagonally-weighted least squares including covariates. All coefficient estimates are standardized. 95% confidence intervals are presented in brackets. Abbreviations: ep = number of estimated parameters, chisq = chi-squared, df = degrees of freedom, SB Diff = Satorra-Bentler adjusted Chi-Squared difference, pseudo-AIC = ps…
Figure S10. MDD2 to FM3 Cross-lagged SEM including Covariates.
	Coefficient estimates from the unidirectional (MDD to FM) analysis of MDD and FM fit by diagonally-weighted least squares including covariates. All coefficient estimates are standardized. 95% confidence intervals are presented in brackets. Abbreviations: ep = number of estimated parameters, chisq = chi-squared, df = degrees of freedom, SB Diff = Satorra-Bentler adjusted Chi-Squared difference, ps…
Figure S11. FM2 to MDD3 Cross-lagged SEM including Covariates.
	Coefficient estimates from the unidirectional (FM to MDD) analysis of MDD and FM fit by diagonally-weighted least squares including covariates. All coefficient estimates are standardized. 95% confidence intervals are presented in brackets. Abbreviations: ep = number of estimated parameters, chisq = chi-squared, df = degrees of freedom, SB Diff = Satorra-Bentler adjusted Chi-Squared difference, ps…
Figure S12. Fully bidirectional path analysis of the relationship between internalizing disorders and functional disorders over time excluding covariates.
	Coefficient estimates from the best-fitting fully bidirectional model of IDs and FDs fit by FIML excluding covariates. All coefficient estimates are standardized. 95% confidence intervals are presented in brackets. Abbreviations: MDD = major depressive disorder, GAD = generalized anxiety disorder, FM = fibromyalgia, ME/CFS = myalgic encephalomyelitis/chronic fatigue syndrome

## Sheet: Figure S13 - S14
Figure S13. Bidirectional Cross-lagged SEM excluding covariates
	Coefficient estimates from the Bidirectional analysis of MDD and FM fit by diagonally-weighted least squares excluding covariates. All coefficient estimates are standardized. 95% confidence intervals are presented in brackets. Abbreviations: ep = number of estimated parameters, chisq = chi-squared, df = degrees of freedom, SB Diff = Satorra-Bentler adjusted Chi-Squared difference, pseudo-AIC = ps…
Figure S14. MDD2 to FM3 Cross-lagged SEM excluding Covariates
	Coefficient estimates from the unidirectional (MDD to FM) analysis of MDD and FM fit by diagonally-weighted least squares including covariates. All coefficient estimates are standardized. 95% confidence intervals are presented in brackets. Abbreviations: ep = number of estimated parameters, chisq = chi-squared, df = degrees of freedom, SB Diff = Satorra-Bentler adjusted Chi-Squared difference, ps…
